# Supplementary material for: Estimating and Explaining the Differences in Health Care Seeking by Symptom Burden Among Persons With Presumptive Tuberculosis: Findings From a Population-Based Tuberculosis Prevalence Survey in a High-Burden Setting in India
Source: Open Forum Infect Dis. 2024 Jul 19;11(8):ofae412. doi: 10.1093/ofid/ofae412 (PMC11310591; doi:10.1093/ofid/ofae412)
Supplement: ofae412_Supplementary_Data [file ofae412_supplementary_data.zip]

Archive with 2 entries (2 files):
- Supplementary Appendix_Revision_Clean.docx
- STROBE-checklist.doc
